# Supplementary material for: Transcriptome Analysis of Genes Involved in Cold Hardiness of Peach Tree (Prunus persica) Shoots during Cold Acclimation and Deacclimation
Source: Genes (Basel). 2020 Jun 1;11(6):611. doi: 10.3390/genes11060611 (PMC7349757; doi:10.3390/genes11060611)
Supplement: Supplementary file 1 [file genes-11-00611-s001.zip]

Archive with 2 entries (2 files):
- Figure S1-S3.docx
- Table S1.xlsx
