# Supplementary material for: Transcriptome Analysis of Genes Involved in Cold Hardiness of Peach Tree (Prunus persica) Shoots during Cold Acclimation and Deacclimation
Source: Genes (Basel). 2020 Jun 1;11(6):611. doi: 10.3390/genes11060611 (PMC7349757; doi:10.3390/genes11060611)
Supplement: Supplementary file 1 [file genes-11-00611-s001.zip › Table S1.xlsx]

## Sheet: GO terms
Table S1. Differentially expressed genes included in each gene ontology (GO) term, which were significantly regulated with a |fold change| > 2 using the Student's t-test at P < 0.05, in the 'Soomee' peach tree shoots during cold acclimation (CA), from early CA to late CA, and deacclimation (DA), from late CA to late DA.
Physiological stage	GO category	GO term	Count of genes	P value	Differentially expressed gene (LOC no.)
CA	Biological process	GO:0008152~metabolic process	52	0.00672388	18779694, 18785098, 18791615, 18767020, 18774552, 18776868, 18766754, 18769176, 18780646, 18787773, 18771083, 18766554, 18776726, 18788006, 18767213, 18782038, 18772555, 18767074, 18785620, 18786755, 18783156, 18788923, 18786510, 18768776, 18774839, 18784148, 18773385, 18787812, 18766297, 18792923, 18776237, 18769884, 18775963, 18787857, 18793140, 18771403, 18775080, 18783146, 18770976, 18780660,…
		GO:0071555~cell wall organization	24	3.11973e-06	18777659, 18793282, 18791006, 18787846, 18790043, 18775535, 18780883, 18774375, 18780582, 18781899, 18790242, 18783754, 18780774, 18779468, 18792321, 18777784, 18767578, 18783909, 18768913, 18782437, 18793027, 18783897, 18789932, 18782456
		GO:0055085~transmembrane transport	21	0.00721891	18785242, 18784031, 18782241, 18776951, 18786112, 18770266, 18787094, 18774389, 18777354, 18773997, 18789838, 18775915, 18776768, 18785471, 18780397, 18776061, 18782068, 18784381, 18771593, 18773788, 18793381
		GO:0045454~cell redox homeostasis	17	0.0143561	18768225, 18778716, 18778340, 18789737, 18789022, 18767434, 18790541, 18781990, 18789096, 18767687, 18792328, 18771552, 18776916, 18788582, 18789644, 18793215, 18776365
		GO:0010411~xyloglucan metabolic process	14	5.05812e-08	18793282, 18787846, 18790043, 18774375, 18781899, 18783754, 18779468, 18792321, 18777784, 18767578, 18783909, 18782437, 18789932, 18782456
		GO:0042546~cell wall biogenesis	14	1.39464e-07	18793282, 18787846, 18790043, 18774375, 18781899, 18783754, 18779468, 18792321, 18777784, 18767578, 18783909, 18782437, 18789932, 18782456
		GO:0009607~response to biotic stimulus	14	0.000554933	18790057, 18769674, 18790062, 18790813, 18790096, 18790069, 18790066, 18792329, 18793210, 18792212, 18793840, 18789591, 18793039, 18790331
		GO:0008652~cellular amino acid biosynthetic process	7	0.0092991	18786519, 18784593, 18767288, 18789124, 18790912, 18786788, 18774550
		GO:0005992~trehalose biosynthetic process	6	0.00331459	18791614, 18776343, 18788532, 18776779, 18780346, 18788435
		GO:0009073~aromatic amino acid family biosynthetic process	4	0.0386635	18784593, 18789124, 18786788, 18774550
	Molecular Fucntion	GO:0046872~metal ion binding	81	0.000761835	18783395, 18766134, 18768538, 18771041, 18783491, 18793532, 18792360, 18772275, 18788831, 18777055, 18774304, 18782209, 18776595, 18788104, 18768241, 18789027, 18781199, 18771981, 18777958, 18766910, 18792372, 18778198, 18778195, 18772195, 18778192, 18783196, 18766899, 18789389, 18774314, 18771553, 18786968, 18789640, 18775015, 18787947, 18780494, 18769960, 18790769, 18779675, 18779537, 18781160,…
		GO:0003700~transcription factor activity, sequence-specific DNA binding	59	2.15894e-07	18789405, 18776669, 18789186, 18783681, 18789733, 18791713, 18780251, 18770505, 18793847, 18770701, 18773570, 18786541, 18766233, 18790532, 18773168, 18781940, 18785397, 18792628, 18767264, 18767901, 18766887, 18769662, 18773024, 18776974, 18776508, 18769167, 18788511, 18785269, 18791913, 18792812, 18774314, 18771451, 18775017, 18784769, 18789015, 18773097, 18782250, 18772623, 18788483, 18772665,…
		GO:0016491~oxidoreductase activity	49	0.01626	18793263, 18778565, 18789238, 18786642, 18790908, 18787602, 18788831, 18767707, 18787644, 18781199, 18768228, 18784036, 18774545, 18775778, 18783430, 18771552, 18780494, 18771133, 18781160, 18779675, 18778444, 18777668, 18769053, 18766263, 18783760, 18780321, 18781368, 18784142, 18766675, 18767486, 18788166, 18790403, 18789813, 18775250, 18784896, 18771956, 18784711, 18768404, 18787006, 18792656,…
		GO:0003824~catalytic activity	37	0.00119106	18789116, 18791614, 18766297, 18778549, 18767020, 18792923, 18782969, 18775963, 18784872, 18777197, 18770520, 18788006, 18775080, 18788075, 18786273, 18793588, 18792438, 18772555, 18776816, 18776343, 18786755, 18788532, 18783844, 18772177, 18788884, 18776779, 18789471, 18788435, 18789648, 18771073, 18767678, 18789367, 18772763, 18768093, 18792888, 18792883, 18788034
		GO:0004553~hydrolase activity, hydrolyzing O-glycosyl compounds	32	0.000892077	18793282, 18769788, 18779060, 18790043, 18778261, 18781899, 18779468, 18792321, 18779277, 18777784, 18774793, 18779864, 18785972, 18766455, 18787846, 18785306, 18770931, 18777514, 18774375, 18781233, 18777203, 18771386, 18783754, 18774054, 18767578, 18783909, 18767483, 18782437, 18785032, 18781164, 18789932, 18782456
		GO:0016758~transferase activity, transferring hexosyl groups	30	0.0025518	18779694, 18785098, 18773385, 18784148, 18787812, 18776868, 18766754, 18769884, 18769176, 18787857, 18793140, 18780646, 18787773, 18771083, 18766554, 18783146, 18782038, 18767213, 18785045, 18786183, 18782745, 18767074, 18785620, 18775364, 18783156, 18788648, 18767481, 18788923, 18786510, 18767247
		GO:0004497~monooxygenase activity	28	0.0291946	18776649, 18785158, 18791057, 18776644, 18792014, 18783701, 18772818, 18791588, 18792808, 18777741, 18793605, 18791469, 18775172, 18777519, 18791516, 18785088, 18777550, 18777008, 18793892, 18779107, 18787311, 18770032, 18784549, 18790148, 18792412, 18771611, 18776031, 18767658
		GO:0005215~transporter activity	24	0.00119494	18782318, 18782564, 18788568, 18787374, 18772370, 18792177, 18782241, 18785262, 18775343, 18787094, 18780299, 18772963, 18785337, 18775077, 18778212, 18792941, 18790376, 18785471, 18775927, 18780397, 18782193, 18791376, 18792629, 18777099
		GO:0016762~xyloglucan:xyloglucosyl transferase activity	15	1.15111e-09	18793282, 18787846, 18775535, 18790043, 18774375, 18781899, 18783754, 18779468, 18792321, 18777784, 18767578, 18783909, 18782437, 18789932, 18782456
		GO:0004857~enzyme inhibitor activity	12	0.0151181	18776470, 18768953, 18776708, 18787621, 18785754, 18784998, 18777767, 18768564, 18779841, 18769631, 18781709, 18775229
		GO:0050662~coenzyme binding	9	0.0127288	18784872, 18789116, 18767678, 18789842, 18768093, 18778549, 18786273, 18788884, 18789471
		GO:0016760~cellulose synthase (UDP-forming) activity	7	0.0151769	18777659, 18791006, 18778099, 18768913, 18780883, 18769490, 18793027
		GO:0008171~O-methyltransferase activity	6	0.0399045	18786300, 18768170, 18766324, 18786011, 18786962, 18767531
		GO:0005216~ion channel activity	6	0.0460865	18774627, 18785394, 18775789, 18787605, 18786777, 18793322
		GO:0005200~structural constituent of cytoskeleton	5	0.0268277	18769827, 18786648, 18768509, 18774137, 18784447
	Cellular component	GO:0005634~nucleus	108	0.0339773	18789405, 18776669, 18789186, 18781876, 18793847, 18781671, 18786541, 18782484, 18790532, 18773168, 18775029, 18781940, 18775025, 18770081, 18766887, 18792702, 18769662, 18793298, 18776974, 18770894, 18792812, 18771230, 18775017, 18784769, 18787335, 18791957, 18777279, 18771808, 18770662, 18781896, 18782650, 18785763, 18793359, 18774327, 18778988, 18769181, 18772245, 18793896, 18790383, 18775462,…
		GO:0005576~extracellular region	25	0.0487314	18767441, 18767807, 18780582, 18775229, 18774729, 18792875, 18782209, 18767281, 18781709, 18788098, 18768241, 18766413, 18771981, 18767253, 18766816, 18790242, 18793978, 18789958, 18781284, 18782145, 18776350, 18769960, 18793247, 18768697, 18769616
		GO:0005618~cell wall	24	0.000218205	18793282, 18787846, 18790043, 18785754, 18775535, 18768564, 18780883, 18774375, 18787588, 18781899, 18783754, 18793978, 18775229, 18779468, 18792321, 18777784, 18767578, 18783909, 18782437, 18776350, 18789932, 18781709, 18793247, 18782456
DA	Biological process	GO:0005975~carbohydrate metabolic process	53	0.0435546	18775030, 18784256, 18771212, 18769384, 18782201, 18788187, 18779303, 18766688, 18767473, 18784833, 18766338, 18780308, 18770990, 18789842, 18769393, 18777203, 18785428, 18769247, 18775509, 18771278, 18774054, 18785964, 18772942, 18780491, 18778110, 18789012, 18792883, 18770093, 18793599, 18778041, 18770721, 18775314, 18777569, 18783479, 18787620, 18775360, 18784579, 18787238, 18775728, 18791541,…
		GO:0055085~transmembrane transport	34	0.000131679	18766632, 18781060, 18778546, 18770266, 18787094, 18777904, 18779092, 18789838, 18776768, 18789260, 18776435, 18774046, 18778416, 18780689, 18776742, 18791251, 18785242, 18776797, 18770806, 18773026, 18780128, 18788199, 18767153, 18780397, 18782068, 18777051, 18776584, 18772762, 18784381, 18767812, 18781721, 18773788, 18766896, 18773099
		GO:0071555~cell wall organization	25	0.000603982	18793282, 18774451, 18775535, 18790043, 18781899, 18780774, 18786071, 18778065, 18788187, 18792321, 18768913, 18793862, 18775728, 18768818, 18777659, 18791006, 18782680, 18790242, 18783754, 18767578, 18783909, 18774819, 18782437, 18793027, 18782456
		GO:0015979~photosynthesis	22	1.23825e-05	18789951, 18766797, 18791706, 18781364, 18778880, 18769045, 18773231, 18783492, 18782385, 18778914, 18785122, 18779287, 18787457, 18783211, 18790277, 18770050, 18767650, 18769641, 18792266, 18766290, 18784475, 18785832
		GO:0006629~lipid metabolic process	20	0.0142121	18784728, 18769718, 18787131, 18779889, 18778220, 18777178, 18766496, 18766563, 18776581, 18782987, 18786078, 18780680, 18787270, 18774807, 18766684, 18766439, 18784711, 18776030, 18781585, 18774962
		GO:0006979~response to oxidative stress	18	0.00324637	18793828, 18774385, 18792802, 18790238, 18774632, 18782209, 18772001, 18773443, 18789330, 18776773, 18771981, 18768608, 18781284, 18774584, 18776398, 18769960, 18777404, 18786174
		GO:0006810~transport	18	0.0486399	18772325, 18769768, 18791448, 18789742, 18766319, 18766572, 18774526, 18771402, 18778342, 18789514, 18772817, 18772451, 18775688, 18792761, 18789901, 18773344, 18780685, 18790293
		GO:0009734~auxin-activated signaling pathway	17	5.08348e-05	18778626, 18769181, 18772269, 18768867, 18774376, 18774711, 18793568, 18784172, 18782650, 18776768, 18784835, 18790877, 18782068, 18768825, 18775025, 18788305, 18766896
		GO:0006633~fatty acid biosynthetic process	17	0.00505112	18774983, 18783760, 18779884, 18779930, 18790561, 18781374, 18785809, 18776134, 18787524, 18773152, 18792826, 18793503, 18787644, 18787204, 18786238, 18769222, 18788938
		GO:0006950~response to stress	15	0.0148771	18769991, 18777399, 18781523, 18777006, 18767775, 18766743, 18776943, 18771866, 18788452, 18783040, 18767301, 18774102, 18766514, 18785260, 18770787
	Molecular function	GO:0005524~ATP binding	267	0.0450791	18793124, 18789407, 18774199, 18788051, 18785915, 18781041, 18772407, 18771041, 18785413, 18783496, 18770385, 18770180, 18772508, 18783699, 18778219, 18775020, 18775214, 18772904, 18791951, 18770392, 18768165, 18778939, 18781337, 18775442, 18782211, 18788452, 18791555, 18774211, 18766696, 18771454, 18779095, 18782751, 18788992, 18789428, 18788561, 18792306, 18775101, 18792017, 18775452, 18781896,…
		GO:0046872~metal ion binding	125	5.08924e-08	18769867, 18778921, 18785099, 18783395, 18772600, 18766134, 18771041, 18793532, 18781346, 18792360, 18774382, 18788353, 18775531, 18793335, 18777055, 18774304, 18782209, 18777490, 18775020, 18789027, 18788938, 18776773, 18767266, 18792372, 18791109, 18772195, 18778192, 18783196, 18789701, 18766899, 18793345, 18774584, 18774314, 18779713, 18771553, 18780494, 18787947, 18773913, 18771659, 18785365,…
		GO:0016491~oxidoreductase activity	76	8.20705e-05	18793263, 18786155, 18787733, 18778565, 18789238, 18790561, 18790908, 18787602, 18788197, 18788831, 18793335, 18771185, 18767707, 18787644, 18767260, 18783959, 18781199, 18789195, 18768228, 18769406, 18782526, 18775778, 18779102, 18773152, 18767176, 18771555, 18766852, 18783430, 18777135, 18779252, 18780494, 18771133, 18791621, 18781160, 18779816, 18780326, 18777529, 18778444, 18766263, 18788529,…
		GO:0003700~transcription factor activity, sequence-specific DNA binding	61	0.000486876	18789405, 18776669, 18789186, 18783681, 18789733, 18793847, 18770701, 18788001, 18780613, 18776384, 18776415, 18792628, 18788596, 18766887, 18786006, 18776002, 18783775, 18773024, 18776508, 18789576, 18788511, 18793834, 18792812, 18774314, 18771451, 18790228, 18789015, 18773097, 18773759, 18772111, 18791658, 18778187, 18772623, 18788483, 18772665, 18775103, 18772872, 18782159, 18789355, 18790353,…
		GO:0020037~heme binding	52	0.00900718	18771933, 18786113, 18783701, 18793781, 18782209, 18778530, 18771246, 18791994, 18772001, 18766177, 18786147, 18776773, 18791516, 18771981, 18786250, 18766910, 18791194, 18767528, 18774584, 18784549, 18777306, 18789708, 18769960, 18793902, 18785577, 18767658, 18776649, 18786761, 18791980, 18767486, 18791057, 18776644, 18792871, 18774632, 18791588, 18776887, 18791546, 18773443, 18789330, 18792108,…
		GO:0004674~protein serine/threonine kinase activity	49	0.0297993	18793124, 18783027, 18780290, 18788409, 18771375, 18779407, 18789636, 18775782, 18773116, 18787845, 18780147, 18791345, 18768165, 18783921, 18775442, 18772223, 18773509, 18791555, 18770051, 18788625, 18766696, 18784821, 18783255, 18782122, 18766918, 18772358, 18767636, 18775034, 18788561, 18775101, 18790543, 18775282, 18771406, 18774220, 18779663, 18776267, 18778782, 18783328, 18781729, 18779076,…
		GO:0005506~iron ion binding	48	0.0246106	18771933, 18786113, 18790561, 18783701, 18793781, 18778530, 18787644, 18771246, 18791994, 18766177, 18786147, 18791516, 18786250, 18771383, 18775254, 18773152, 18784549, 18784382, 18789708, 18777306, 18793902, 18785577, 18767658, 18776649, 18783760, 18785176, 18791980, 18785174, 18791057, 18776644, 18792871, 18777372, 18776887, 18791588, 18791546, 18790292, 18776321, 18792108, 18777611, 18777553,…
		GO:0016787~hydrolase activity	47	0.000731664	18782532, 18771009, 18778220, 18777013, 18780771, 18784782, 18774101, 18789242, 18769570, 18787270, 18766684, 18771427, 18792423, 18781585, 18782443, 18775065, 18777632, 18789954, 18771220, 18793116, 18793152, 18792984, 18782973, 18777870, 18768776, 18775774, 18787813, 18776237, 18784859, 18774079, 18776581, 18767869, 18786850, 18768499, 18774126, 18774849, 18782744, 18778707, 18780227, 18771206,…
		GO:0003824~catalytic activity	46	0.0377615	18792405, 18791614, 18782253, 18774843, 18793599, 18766297, 18778549, 18776825, 18793824, 18769885, 18792923, 18769384, 18775963, 18776233, 18768436, 18781615, 18793057, 18786067, 18772472, 18783854, 18775080, 18788075, 18793384, 18791541, 18784457, 18793588, 18787843, 18788708, 18792438, 18776343, 18786755, 18776049, 18782284, 18772177, 18786085, 18788884, 18788435, 18782111, 18771073, 18768321,…
		GO:0043565~sequence-specific DNA binding	40	0.0029033	18770251, 18783681, 18772623, 18788483, 18789733, 18775103, 18770701, 18772872, 18788001, 18780613, 18784933, 18782159, 18781428, 18789355, 18776384, 18770003, 18792628, 18773282, 18770028, 18788596, 18793312, 18786006, 18783775, 18778459, 18767504, 18789576, 18776508, 18793278, 18778917, 18793834, 18792206, 18782434, 18771451, 18780913, 18790228, 18789015, 18773097, 18772111, 18791658, 18773735
	Cellular component	GO:0016021~integral component of membrane	690	1.6778e-05	18789407, 18770813, 18767061, 18784023, 18768153, 18780774, 18773059, 18780771, 18773726, 18771148, 18768147, 18789026, 18787219, 18770806, 18768165, 18789801, 18774313, 18771134, 18774310, 18767658, 18788566, 18767084, 18789428, 18791448, 18781060, 18773981, 18789424, 18784957, 18768173, 18769414, 18784755, 18777987, 18768818, 18791648, 18786896, 18791649, 18777553, 18768608, 18784059, 18769426,…
		GO:0005576~extracellular region	32	0.000369904	18767807, 18773967, 18775229, 18788187, 18774729, 18782209, 18793987, 18781709, 18788098, 18766413, 18771981, 18766816, 18793978, 18787437, 18774584, 18773615, 18766329, 18779252, 18769960, 18793247, 18773697, 18770026, 18767281, 18775728, 18773443, 18775797, 18767253, 18790242, 18781284, 18779699, 18768697, 18786174
		GO:0005618~cell wall	27	0.00198596	18793282, 18773967, 18775535, 18790043, 18781851, 18791018, 18787588, 18781899, 18791900, 18773697, 18775229, 18792321, 18770525, 18770026, 18781709, 18785754, 18768564, 18793978, 18783754, 18787437, 18767578, 18783909, 18766329, 18782437, 18779699, 18793247, 18782456
		GO:0009535~chloroplast thylakoid membrane	25	0.0171346	18792445, 18792611, 18783395, 18775972, 18786761, 18793285, 18777388, 18769045, 18783507, 18783717, 18778041, 18780446, 18775204, 18782385, 18778652, 18791840, 18790865, 18779585, 18787457, 18768314, 18784267, 18780368, 18782478, 18783937, 18767913
		GO:0009506~plasmodesma	23	0.0149705	18784684, 18781825, 18789204, 18781851, 18791018, 18772057, 18775282, 18787654, 18791900, 18775351, 18784828, 18792460, 18774102, 18772472, 18775287, 18770448, 18770430, 18776279, 18775725, 18785670, 18783219, 18787026, 18791649
		GO:0005623~cell	21	0.048625	18786148, 18769992, 18778716, 18778340, 18789737, 18777207, 18789022, 18767434, 18787569, 18771791, 18781326, 18781990, 18789395, 18792370, 18767416, 18777324, 18767686, 18789096, 18787640, 18781930, 18789644
		GO:0048046~apoplast	19	0.000206895	18791014, 18793282, 18775535, 18790043, 18781851, 18778041, 18781899, 18781400, 18767942, 18792321, 18768004, 18772472, 18767286, 18775972, 18783754, 18767578, 18783909, 18782437, 18782456
		GO:0009522~photosystem I	15	7.6239e-06	18792445, 18783395, 18792611, 18778880, 18777388, 18783507, 18780446, 18778652, 18768002, 18779287, 18779585, 18775575, 18784267, 18767650, 18782478
		GO:0009523~photosystem II	14	2.74931e-05	18766797, 18792445, 18783395, 18792611, 18769045, 18777388, 18783507, 18780446, 18778652, 18791840, 18779585, 18790277, 18784267, 18782478
		GO:0000786~nucleosome	13	0.0102269	18784684, 18779950, 18769108, 18770894, 18775287, 18770448, 18789469, 18772122, 18773002, 18768676, 18775725, 18787026, 18775301
Fold changes were determined based on the FPKM values at the late CA and DA as compared to those at the early CA and DA, respectively. P value by GO terms were estimated using the modified Fisher's exact test.
